# Supplementary material for: Structure and catalytic activity of the SAM-utilizing ribozyme SAMURI
Source: Nat Chem Biol. 2025 Jan 8;22(6):938–47. doi: 10.1038/s41589-024-01808-w (PMC13226088; doi:10.1038/s41589-024-01808-w)
Supplement: Supplementary file 6 — Statistical source data. [file 41589_2024_1808_MOESM6_ESM.xlsx]

## Sheet: Fig4d
Structure and catalytic activity of the SAM utilizing ribozyme SAMURI
H.-A. Chen, T. Okuda, A-K Lenz, C. Scheitl, H.Schindelin, C. Höbartner
Figure 3 d	Scope of SAMURI with various SAM analogues.
Co-factor		ProSeDMA 1 (S)			ProSeDMA 1 (R)			ProSeDAB 5			ProSeAMA 9			ProSeAPMA 10
N		1	2	3	1	2	3	1	2	3	1	2	3	1	2	3
Reaction time (min)	0	0	0	0	0	0	0	0	0	0	0	0	0	0	0	0
	1	14.1	14.1	15.5	10.4	9.7	11.2	9.8	12.4	11.4	10.7	11.3	10.3	1.9	1.6	1.8
	5	48.7	51.1	50.5	38.3	39	40.2	39.2	42.2	42.3	27	27.7	25.4	11.4	12.2	10.3
	10	71.7	73.5	70.2	63.5	61.4	63.8	59.1	61.2	61.4	42.1	42	39.3	21.3	23.8	23.5
	20	85.4	85.5	86.9	82.8	79.9	82.7	75.7	78.7	80	59.5	57.7	57.4	40.3	42.2	41
	40	93.3	92.4	92.8	91	90.4	91.4	88	90.3	89	74	76.1	75.5	61.1	62.8	63.3
	60	95.2	94.9	98.3	94.5	95.2	94.3	91	92.9	91.9	84.5	83.6	84.6	73.3	74.9	76.1
		kobs = 0.149 min-1			kobs = 0.110 min-1			kobs = 0.114 min-1			kobs = 0.067 min-1			kobs = 0.030 min-1
		Ymax = 93.5			Ymax = 93.3			Ymax = 90.170			Ymax = 82.9			Ymax = 90.0
		R2 = 0.997			R2 = 0.999			R2 = 0.997			R2 = 0.990			R2 = 0.999
Co-factor		ProSeDBA 7			ProSeDM 8 9min			ProSeDM 8 10min			ProSeNMA 11
N		1	2	3	1	2	3	1	2	3	1	2	3
Reaction time (min)	0	0	0	0	0	0	0	0	0	0	0	0	0
	10	6	5.9	5.3	5.1	5.6	5.2	0.9	1.2	1.2	1	1.1	1.3
	20	15.6	14.8	12.1	11.9	12.4	11.9	3.5	3.1	3.5	2.7	2.8	3.3
	40	29	28.3	23.2	21.4	21.8	21.1	6.5	6.7	5.3	3.9	5.2	5.9
	60	35.3	34.3	28.8	27.4	28.1	26.4	8.4	8.4	7.5	5.6	7.5	7.2
	120	51.3	53.7	46.2	47.1	47.5	46.2	17.8	20	17.2	11.2	13.3	13
	240	66.9	71.4	64.9	71.4	72.3	72.9	37.2	40.4	39.3	19.1	21.4	21.3
		kobs = 0.010 min-1			kobs = 0.006 min-1			kobs = 0.002 min-1			kobs = 0.001 min-1
		Ymax = 73.6			Ymax = 95.2			R2 = 0.998			R2 = 0.987
		R2 = 0.997			R2 = 0.998
