# Supplementary material for: Structure and catalytic activity of the SAM-utilizing ribozyme SAMURI
Source: Nat Chem Biol. 2025 Jan 8;22(6):938–47. doi: 10.1038/s41589-024-01808-w (PMC13226088; doi:10.1038/s41589-024-01808-w)
Supplement: Supplementary file 9 — Statistical source data. [file 41589_2024_1808_MOESM9_ESM.xlsx]

## Sheet: Sheet1
Structure and catalytic activity of the SAM utilizing ribozyme SAMURI
H-A. Chen, T. Okuda, A-K. Lenz, C. P. M. Scheitl, H. Schindelin, C. Höbartner
Fig. ED4	Kinetics analysis of SAMURI mutant
mutnat		R1+R8				R1+R9
concentration		10uM		50uM		10uM		50uM
N		1	2	1	2	1	2	1	2
Reaction time (min)	0	0	0	0	0	0	0	0	0
	10	16.4	15.0	22.6	22.9	16.6	13.4	31.4	32.1
	20	31.8	33.1	43.0	44.1	34.5	34.2	58.3	58.0
	40	51.6	52.9	66.0	66.7	61.8	61.6	80.8	80.8
	60	68.2	69.0	79.8	81.8	77.0	75.5	91.5	91.5
	120	81.6	82.2	90.5	93.0	90.0	91.1	97.4	97.4
	240	90.8	90.5	96.1	98.2	95.0	97.1	99.4	99.4
		kobs = 0.0219 min-1		kobs = 0.0293 min-1		kobs = 0.0236 min-1		kobs = 0.0428 min-1
		Ymax = 90.380		Ymax = 96.312		Ymax = 97.171		Ymax = 98.559
		R2 = 0.998		R2 = 0.999		R2 = 0.993		R2 = 0.999
mutnat		R1+R10				R1+R11				R1+R12				R1+R13				R1+R14				R1+R15
concentration		10uM		50uM		10uM		50uM		10uM		50uM		10uM		50uM		10uM		50uM		10uM		50uM
N		1	2	1	2	1	2	1	2	1	2	1	2	1	2	1	2	1	2	1	2	1	2	1	2
Reaction time (min)	0	0	0	0	0	0	0	0	0	0	0	0	0	0	0	0	0	0	0	0	0	0	0	0	0
	30	4.4	2.8	19.4	15.1	13.8	14.2	20.0	21.8	0.9	1.2	2.5	2.0	1.4	3.7	8.0	8.8	17.3	21.4	58.2	56.4	3.9	3.3	7.8	8.1
	60	8.8	8.6	38.0	28.5	21.2	16.5	36.7	36.6	1.7	1.3	4.1	5.6	1.9	4.5	16.4	15.7	33.2	42.7	79.3	76.6	5.9	6.6	11.4	10.6
	120	15.3	17.2	54.6	42.9	29.4	23.7	61.9	59.6	3.2	2.3	12.8	12.1	4.8	9.2	25.4	26.0	56.5	63.4	89.2	88.5	8.9	7.9	14.4	14.8
	240	23.7	25.8	65.1	53.5	38.2	35.8	77.8	75.4	6.0	5.6	19.5	19.5	12.8	14.7	31.9	32.8	73.2	77.5	91.1	90.6	10.9	9.8	18.2	16.8
	480	28.5	28.9	70.3	56.1	44.0	42.9	81.0	80.5	7.1	7.4	22.5	20.2	12.8	17.8	32.9	33.4	85.6	82.8	91.0	91.0	15.6	10.2	18.9	18.4
	1440	28.6	28.2	66.9	53.7	46.2	43.1	82.6	80.3	7.2	7.7	20.1	19.6	13.6	17.2	32.2	33.4	86.6	83.8	87.4	87.4	16.8	11.7	18.8	18.4
		kobs = 0.00114 min-1		kobs = 0.00295 min-1		kobs = 0.00885 min-1		kobs = 0.0108 min-1		kobs = 0.000241 min-1		kobs = 0.000854 min-1		kobs = 0.000576 min-1		kobs = 0.00158 min-1		kobs = 0.00982 min-1		kobs = 0.0339 min-1		kobs = 0.000520 min-1		kobs = 0.000896 min-1
		R2 = 0.983		R2 = 0.915		Ymax = 43.731		Ymax = 81.854		R2 = 0.997		R2 = 0.872		R2 = 0.997		R2 = 0.968		Ymax = 84.920		Ymax = 89.890		R2 = 0.899		R2 = 0.872
						R2 = 0.986		R2 = 0.999										R2 = 0.999		R2 = 0.998
